# Supplementary material for: Automatic Grasping System and Hybrid Controller Towards Multi-Drone Parcel Delivery
Source: Sensors (Basel). 2026 Jan 18;26(2):653. doi: 10.3390/s26020653 (PMC12846061; doi:10.3390/s26020653)
Supplement: Supplementary file 1 [file sensors-26-00653-s001.zip]

Archive with 1 entries (1 files):
- Gripper_Journal_FAzevedo_v2022-04-10.mp4
